# Supplementary material for: Nano-Zirconium Dioxide Catalyzed Multicomponent Synthesis of Bioactive Pyranopyrazoles That Target Cyclin Dependent Kinase 1 in Human Breast Cancer Cells
Source: Biomedicines. 2023 Jan 10;11(1):172. doi: 10.3390/biomedicines11010172 (PMC9856062; doi:10.3390/biomedicines11010172)
Supplement: Supplementary file 1 [file biomedicines-11-00172-s001.zip]

Archive with 1 entries (1 files):
- biomedicines-2144955-supplementary.pdf
